# Supplementary material for: High‐Pressure Synthesis of Nitrogen‐Rich Y(N5)3·N2 Pentazolate with Perovskite Topology
Source: Angew Chem Int Ed Engl. 2025 Jun 16;64(31):e202506334. doi: 10.1002/anie.202506334 (PMC12304802; doi:10.1002/anie.202506334)
Supplement: Supplementary file 2 — Supporting Information S2 [file ANIE-64-e202506334-s001.cif]

data_YN17_125GPa
_audit_creation_date               2023-10-11
_audit_creation_method
;
Olex2 1.5
(compiled 2023.08.24 svn.re1ec1418 for OlexSys, GUI svn.r6817)
;
_shelx_SHELXL_version_number       '2018/3'
_audit_contact_author_address      ?
_audit_contact_author_email        ?
_audit_contact_author_name         'Andrey Aslandukov'
_audit_contact_author_phone        ?
_publ_contact_author_id_orcid      ?
_publ_section_references
;
Dolomanov, O.V., Bourhis, L.J., Gildea, R.J, Howard, J.A.K. & Puschmann, H.
 (2009), J. Appl. Cryst. 42, 339-341.

Sheldrick, G.M. (2015). Acta Cryst. A71, 3-8.

Sheldrick, G.M. (2015). Acta Cryst. C71, 3-8.
;
_chemical_name_common              ?
_chemical_name_systematic          ?
_chemical_formula_moiety           'Y, 3(N5), N2'
_chemical_formula_sum              'N17 Y'
_chemical_formula_weight           327.08
_chemical_melting_point            ?
_chemical_oxdiff_formula           'Y N17'
loop_
  _atom_type_symbol
  _atom_type_description
  _atom_type_scat_dispersion_real
  _atom_type_scat_dispersion_imag
  _atom_type_scat_source
 'N' 'N' -0.0013 0.0004 'International Tables Vol C Tables 4.2.6.8 and 6.1.1.4'
 'Y' 'Y' 0.2275 0.7369 'International Tables Vol C Tables 4.2.6.8 and 6.1.1.4'

_shelx_space_group_comment
;
The symmetry employed for this shelxl refinement is uniquely defined
by the following loop, which should always be used as a source of
symmetry information in preference to the above space-group names.
They are only intended as comments.
;
_space_group_crystal_system        'monoclinic'
_space_group_IT_number             14
_space_group_name_H-M_alt          'P 1 21/c 1'
_space_group_name_Hall             '-P 2ybc'
loop_
  _space_group_symop_operation_xyz
 'x, y, z'
 '-x, y+1/2, -z+1/2'
 '-x, -y, -z'
 'x, -y-1/2, z-1/2'

_cell_length_a                     9.6169(12)
_cell_length_b                     6.932(5)
_cell_length_c                     6.6089(11)
_cell_angle_alpha                  90
_cell_angle_beta                   95.134(14)
_cell_angle_gamma                  90
_cell_volume                       438.8(3)
_cell_formula_units_Z              4
_cell_measurement_reflns_used      398
_cell_measurement_temperature      293(2)
_cell_measurement_theta_max        12.6270
_cell_measurement_theta_min        1.7050
_shelx_estimated_absorpt_T_max     0.998
_shelx_estimated_absorpt_T_min     0.998
_exptl_absorpt_coefficient_mu      1.211
_exptl_absorpt_correction_T_max    1.00000
_exptl_absorpt_correction_T_min    0.75961
_exptl_absorpt_correction_type     multi-scan
_exptl_absorpt_process_details
;
CrysAlisPro 1.171.43.56a (Rigaku Oxford Diffraction, 2023)
Empirical absorption correction using spherical harmonics,
implemented in SCALE3 ABSPACK scaling algorithm.
;
_exptl_absorpt_special_details     ?
_exptl_crystal_colour              ?
_exptl_crystal_density_diffrn      4.951
_exptl_crystal_density_meas        ?
_exptl_crystal_density_method      ?
_exptl_crystal_description         irregular
_exptl_crystal_F_000               632
_exptl_crystal_size_max            0.002
_exptl_crystal_size_mid            0.002
_exptl_crystal_size_min            0.002
_exptl_transmission_factor_max     ?
_exptl_transmission_factor_min     ?
_diffrn_reflns_av_R_equivalents    0.0580
_diffrn_reflns_av_unetI/netI       0.0777
_diffrn_reflns_Laue_measured_fraction_full  0.450
_diffrn_reflns_Laue_measured_fraction_max  0.454
_diffrn_reflns_limit_h_max         14
_diffrn_reflns_limit_h_min         -14
_diffrn_reflns_limit_k_max         5
_diffrn_reflns_limit_k_min         -6
_diffrn_reflns_limit_l_max         10
_diffrn_reflns_limit_l_min         -10
_diffrn_reflns_number              1447
_diffrn_reflns_point_group_measured_fraction_full  0.450
_diffrn_reflns_point_group_measured_fraction_max  0.454
_diffrn_reflns_theta_full          9.832
_diffrn_reflns_theta_max           12.624
_diffrn_reflns_theta_min           1.703
_diffrn_ambient_temperature        293(2)
_diffrn_detector                   'Hybrid Pixel Array Detector'
_diffrn_detector_area_resol_mean   13.3333
_diffrn_measured_fraction_theta_full  0.450
_diffrn_measured_fraction_theta_max  0.454
_diffrn_measurement_details
;
List of Runs (angles in degrees, time in seconds):

  # Type    Start    End  Width  t~exp~   \w     \q     \k     \f   Frames
--------------------------------------------------------------------------
  1  \w    -31.00  36.00   0.50    4.00    --    0.00   0.00   0.00  134
;
_diffrn_measurement_device         'abstract diffractometer'
_diffrn_measurement_device_type   
 'esperanto-CrysAlisPro-abstract goniometer imported esperanto images'
_diffrn_measurement_method         '\w scans'
_diffrn_orient_matrix_axis[1]      matrixX
_diffrn_orient_matrix_axis[2]      matrixY
_diffrn_orient_matrix_axis[3]      matrixZ
_diffrn_orient_matrix_type        
 'CrysAlisPro convention (1999,Acta A55,543-557)'
_diffrn_orient_matrix_UB_11        -0.0078210000
_diffrn_orient_matrix_UB_12        -0.0391794000
_diffrn_orient_matrix_UB_13        -0.0064170000
_diffrn_orient_matrix_UB_21        0.0252442000
_diffrn_orient_matrix_UB_22        -0.0068743000
_diffrn_orient_matrix_UB_23        -0.0183764000
_diffrn_orient_matrix_UB_31        0.0136587000
_diffrn_orient_matrix_UB_32        -0.0098264000
_diffrn_orient_matrix_UB_33        0.0386438000
_diffrn_radiation_monochromator    synchrotron
_diffrn_radiation_probe            x-ray
_diffrn_radiation_type             synchrotron
_diffrn_radiation_wavelength       0.2846
_diffrn_source                     synchrotron
_reflns_Friedel_coverage           0.000
_reflns_Friedel_fraction_full      .
_reflns_Friedel_fraction_max       .
_reflns_number_gt                  467
_reflns_number_total               756
_reflns_odcompleteness_completeness  47.79
_reflns_odcompleteness_iscentric   1
_reflns_odcompleteness_theta       12.62
_reflns_special_details
;
 Reflections were merged by SHELXL according to the crystal
 class for the calculation of statistics and refinement.
 
 _reflns_Friedel_fraction is defined as the number of unique
 Friedel pairs measured divided by the number that would be
 possible theoretically, ignoring centric projections and
 systematic absences.
;
_reflns_threshold_expression       'I > 2\s(I)'
_computing_cell_refinement         'CrysAlisPro 1.171.43.56a (Rigaku OD, 2023)'
_computing_data_collection        
 'CrysAlisPro 1.171.43.56a (Rigaku OD, 2023) (IMPORT)'
_computing_data_reduction          'CrysAlisPro 1.171.43.56a (Rigaku OD, 2023)'
_computing_molecular_graphics      'Olex2 1.5 (Dolomanov et al., 2009)'
_computing_publication_material    'Olex2 1.5 (Dolomanov et al., 2009)'
_computing_structure_refinement    'SHELXL 2018/3 (Sheldrick, 2015)'
_computing_structure_solution      'SHELXT 2018/2 (Sheldrick, 2018)'
_refine_diff_density_max           1.441
_refine_diff_density_min           -0.963
_refine_diff_density_rms           0.220
_refine_ls_extinction_coef         .
_refine_ls_extinction_method       none
_refine_ls_goodness_of_fit_ref     1.132
_refine_ls_hydrogen_treatment      undef
_refine_ls_matrix_type             full
_refine_ls_number_parameters       78
_refine_ls_number_reflns           756
_refine_ls_number_restraints       0
_refine_ls_R_factor_all            0.0964
_refine_ls_R_factor_gt             0.0489
_refine_ls_restrained_S_all        1.132
_refine_ls_shift/su_max            0.000
_refine_ls_shift/su_mean           0.000
_refine_ls_structure_factor_coef   Fsqd
_refine_ls_weighting_details      
 'w=1/[\s^2^(Fo^2^)+(0.0293P)^2^+3.4356P] where P=(Fo^2^+2Fc^2^)/3'
_refine_ls_weighting_scheme        calc
_refine_ls_wR_factor_gt            0.0933
_refine_ls_wR_factor_ref           0.1102
_refine_special_details            ?
_olex2_refinement_description
;
;
_atom_sites_solution_hydrogens     .
_atom_sites_solution_primary       dual
_atom_sites_solution_secondary     ?
loop_
  _atom_site_label
  _atom_site_type_symbol
  _atom_site_fract_x
  _atom_site_fract_y
  _atom_site_fract_z
  _atom_site_U_iso_or_equiv
  _atom_site_adp_type
  _atom_site_occupancy
  _atom_site_site_symmetry_order
  _atom_site_calc_flag
  _atom_site_refinement_flags_posn
  _atom_site_refinement_flags_adp
  _atom_site_refinement_flags_occupancy
  _atom_site_disorder_assembly
  _atom_site_disorder_group
 Y1 Y 0.25989(6) 0.0008(3) 0.47665(10) 0.0054(3) Uani 1 1 d . . . . .
 N1 N 0.2680(6) 0.020(3) 0.8316(10) 0.0086(13) Uiso 1 1 d . . . . .
 N2 N 0.2443(7) 0.189(2) 0.8812(11) 0.0067(14) Uiso 1 1 d . . . . .
 N3 N 0.2182(7) 0.196(2) 0.0651(11) 0.0051(13) Uiso 1 1 d . . . . .
 N4 N 0.2421(6) 0.031(3) 0.1358(10) 0.0084(13) Uiso 1 1 d . . . . .
 N5 N 0.2686(7) 0.581(2) 0.4938(11) 0.0071(14) Uiso 1 1 d . . . . .
 N6 N 0.4223(7) 0.186(3) 0.6516(12) 0.0073(15) Uiso 1 1 d . . . . .
 N7 N 0.4611(7) 0.617(2) 0.8829(12) 0.0079(14) Uiso 1 1 d . . . . .
 N8 N 0.3677(7) 0.714(2) 0.7898(11) 0.0092(15) Uiso 1 1 d . . . . .
 N9 N 0.4216(8) 0.659(3) 0.1882(12) 0.0090(17) Uiso 1 1 d . . . . .
 N10 N 0.4424(7) 0.180(2) 0.2763(11) 0.0057(14) Uiso 1 1 d . . . . .
 N11 N 0.1530(7) 0.705(2) 0.1684(12) 0.0086(14) Uiso 1 1 d . . . . .
 N12 N 0.0611(7) 0.593(2) 0.1012(12) 0.0102(15) Uiso 1 1 d . . . . .
 N13 N 0.0540(7) 0.145(2) 0.3339(11) 0.0066(14) Uiso 1 1 d . . . . .
 N14 N 0.0288(7) 0.216(2) 0.7144(11) 0.0070(14) Uiso 1 1 d . . . . .
 N15 N 0.1040(7) 0.683(2) 0.7937(11) 0.0085(15) Uiso 1 1 d . . . . .
 N16 N 0.4910(7) 0.563(2) 0.5457(10) 0.0084(15) Uiso 1 1 d . . . . .
 N17 N 0.0398(6) 0.515(3) 0.4513(10) 0.0112(13) Uiso 1 1 d . . . . .

loop_
  _atom_site_aniso_label
  _atom_site_aniso_U_11
  _atom_site_aniso_U_22
  _atom_site_aniso_U_33
  _atom_site_aniso_U_23
  _atom_site_aniso_U_13
  _atom_site_aniso_U_12
 Y1 0.0066(2) 0.0021(9) 0.0072(2) 0.0008(6) -0.00014(15) -0.0016(5)

_geom_special_details
;
 All esds (except the esd in the dihedral angle between two l.s. planes)
 are estimated using the full covariance matrix.  The cell esds are taken
 into account individually in the estimation of esds in distances, angles
 and torsion angles; correlations between esds in cell parameters are only
 used when they are defined by crystal symmetry.  An approximate (isotropic)
 treatment of cell esds is used for estimating esds involving l.s. planes.
;
loop_
  _geom_bond_atom_site_label_1
  _geom_bond_atom_site_label_2
  _geom_bond_distance
  _geom_bond_site_symmetry_2
  _geom_bond_publ_flag
 N1 N2 1.24(2) . ?
 N1 N5 1.282(16) 4_566 ?
 N2 N3 1.264(10) 1_556 ?
 N3 N4 1.25(2) . ?
 N4 N5 1.262(17) 4_565 ?
 N6 N7 1.257(12) 2_646 ?
 N6 N10 1.248(19) 4_566 ?
 N7 N8 1.239(15) . ?
 N8 N9 1.249(19) 4_576 ?
 N9 N10 1.316(10) 2_655 ?
 N11 N12 1.228(17) . ?
 N11 N15 1.260(17) 4_575 ?
 N12 N13 1.274(10) 2 ?
 N13 N14 1.254(18) 4_565 ?
 N14 N15 1.295(10) 2_546 ?
 N16 N16 1.08(3) 3_666 ?
 N17 N17 1.065(14) 3_566 ?

loop_
  _geom_angle_atom_site_label_1
  _geom_angle_atom_site_label_2
  _geom_angle_atom_site_label_3
  _geom_angle
  _geom_angle_site_symmetry_1
  _geom_angle_site_symmetry_3
  _geom_angle_publ_flag
 N2 N1 N5 106.4(10) . 4_566 ?
 N1 N2 N3 110.5(13) . 1_556 ?
 N4 N3 N2 106.0(12) . 1_554 ?
 N3 N4 N5 109.2(9) . 4_565 ?
 N4 N5 N1 107.3(15) 4_566 4_565 ?
 N10 N6 N7 108.3(9) 4_566 2_646 ?
 N8 N7 N6 108.9(12) . 2_656 ?
 N7 N8 N9 109.4(8) . 4_576 ?
 N8 N9 N10 106.2(12) 4_575 2_655 ?
 N6 N10 N9 107.1(10) 4_565 2_645 ?
 N12 N11 N15 109.2(8) . 4_575 ?
 N11 N12 N13 108.6(12) . 2 ?
 N14 N13 N12 107.7(9) 4_565 2_545 ?
 N13 N14 N15 107.3(10) 4_566 2_546 ?
 N11 N15 N14 106.7(12) 4_576 2_556 ?

loop_
  _geom_torsion_atom_site_label_1
  _geom_torsion_atom_site_label_2
  _geom_torsion_atom_site_label_3
  _geom_torsion_atom_site_label_4
  _geom_torsion
  _geom_torsion_site_symmetry_1
  _geom_torsion_site_symmetry_2
  _geom_torsion_site_symmetry_3
  _geom_torsion_site_symmetry_4
  _geom_torsion_publ_flag
 N2 N3 N4 N5 -6.6(10) 1_554 . . 4_565 ?
 N5 N1 N2 N3 -5.5(10) 4_566 . . 1_556 ?
 N6 N7 N8 N9 2.4(15) 2_656 . . 4_576 ?
 N15 N11 N12 N13 6.9(15) 4_575 . . 2 ?

_shelx_res_file
;
TITL s8_g3_mp_cut11-140_dcut065_a.res in P2(1)/c
    s8_g3_mp_cut11-140_dcut065.res
    created by SHELXL-2018/3 at 11:13:20 on 11-Oct-2023
REM Old TITL s8_g3_mP_cut11-140_dcut065 in P2(1)/c
REM SHELXT solution in P2(1)/c: R1 0.274, Rweak 0.013, Alpha 0.142
REM <I/s> 0.290 for 62 systematic absences, Orientation as input
REM Formula found by SHELXT: N9 Y
CELL 0.2846 9.6169 6.9318 6.6089 90 95.134 90
ZERR 4 0.0012 0.0049 0.0011 0 0.014 0
LATT 1
SYMM -X,0.5+Y,0.5-Z
SFAC N Y
DISP N -0.0013 0.0004 5.12
DISP Y 0.2275 0.7369 1241.6
UNIT 68 4

L.S. 20
PLAN  5
SIZE 0.002 0.002 0.002
CONF
CONN 0 Y1
list 4
MORE -1
fmap 2 53
acta
OMIT -6 0 6
REM <olex2.extras>
REM <HklSrc "%.\\s8_g3_mP_cut11-140_dcut065.hkl">
REM </olex2.extras>

WGHT    0.029300    3.435600
FVAR       0.49731
Y1    2    0.259885    0.000802    0.476647    11.00000    0.00660    0.00211 =
         0.00723    0.00081   -0.00014   -0.00162
N1    1    0.268039    0.020493    0.831559    11.00000    0.00857
N2    1    0.244342    0.188631    0.881232    11.00000    0.00673
N3    1    0.218183    0.196104    0.065129    11.00000    0.00513
N4    1    0.242110    0.031284    0.135778    11.00000    0.00838
N5    1    0.268594    0.580915    0.493813    11.00000    0.00715
N6    1    0.422305    0.185888    0.651607    11.00000    0.00732
N7    1    0.461101    0.617457    0.882868    11.00000    0.00790
N8    1    0.367748    0.714104    0.789780    11.00000    0.00916
N9    1    0.421611    0.658568    0.188198    11.00000    0.00896
N10   1    0.442442    0.179604    0.276270    11.00000    0.00568
N11   1    0.153034    0.704678    0.168391    11.00000    0.00860
N12   1    0.061071    0.592963    0.101215    11.00000    0.01021
N13   1    0.053976    0.144973    0.333941    11.00000    0.00657
N14   1    0.028848    0.216263    0.714430    11.00000    0.00700
N15   1    0.104005    0.682753    0.793656    11.00000    0.00848
N16   1    0.490996    0.562858    0.545711    11.00000    0.00841
N17   1    0.039848    0.515264    0.451280    11.00000    0.01118
HKLF 4


REM  s8_g3_mp_cut11-140_dcut065_a.res in P2(1)/c
REM wR2 = 0.1102, GooF = S = 1.132, Restrained GooF = 1.132 for all data
REM R1 = 0.0489 for 467 Fo > 4sig(Fo) and 0.0964 for all 756 data
REM 78 parameters refined using 0 restraints

END

WGHT      0.0293      3.4357

REM Highest difference peak  1.441,  deepest hole -0.963,  1-sigma level  0.220
Q1    1   0.2247 -0.0184  0.5646  11.00000  0.05    1.44
Q2    1   0.2966  0.2915  0.8622  11.00000  0.05    0.83
Q3    1   0.0548  0.6031  0.0388  11.00000  0.05    0.74
Q4    1   0.4593  0.6125  0.5794  11.00000  0.05    0.70
Q5    1   0.2810 -0.0177  0.2413  11.00000  0.05    0.69
;
_shelx_res_checksum                70092
_shelx_hkl_file
;
   0   0   3    0.90    6.47
   0   0  -3   -3.95    6.77
   0   0  -4  937.63   40.54
   0   0  -5    3.56   12.31
   0   0  -6 1142.77   50.83
   0   0  -7   -5.01   17.53
   0   0  -8   68.26   19.61
   0   0  -9   27.02   19.92
   0   0 -10   21.19   20.64
   0  -1   3  594.93   25.88
   0   1  -3  589.02   25.51
   0   1  -4   18.00    8.13
   0  -1   4   13.71    9.20
   0  -1  -5 1127.13   48.12
   0  -1   5 1117.44   47.21
   0   1  -5 1034.81   47.18
   0  -1   6   28.54   13.75
   0  -1  -6   40.50   15.73
   0  -1  -7  149.07   19.73
   0   1  -7  178.78   17.88
   0  -1   7  174.58   18.70
   0  -1  -8   45.40   19.56
   0   1  -8   56.44   17.95
   0   1  -9  149.43   19.35
   0  -1  -9  158.85   23.29
   0  -1 -10   36.45   23.08
   0   1 -10    6.30   18.38
   0  -2   4 1377.09   58.26
   0  -2   5    3.64   13.20
   0  -2   6  615.15   30.43
   0  -2   8  235.20   21.65
   0  -2  -9   30.93   23.27
   0  -2   9    8.58   19.67
   0  -3   6  136.25   17.93
   0  -3   8    9.21   18.20
   0  -3   9   55.36   19.53
   0  -4   8   52.40   23.67
   0  -4   9   35.89   21.36
   1   0 -10  703.39   38.68
   1   0  -9   -1.98   21.05
   1   0  -8  877.67   43.26
  -1   0   6 1322.69   57.45
   1   0  -6 1278.51   57.76
  -1   0   5   -1.20   14.25
   1   0  -5    7.94   14.64
   1   0  -4  588.33   27.47
  -1   0   4  557.38   27.28
   1   0  -3   -4.58    8.83
  -1   0   3   -2.27    8.43
  -1   0   2  285.62   14.14
   1   0  -2  323.95   14.50
  -1   0  -4  232.12   12.76
  -1   0  -5   -2.59   10.45
  -1   0  -7    4.59   15.17
  -1   0  -8  416.52   25.47
  -1   0  -9    5.55   17.81
  -1   0 -10  710.29   36.04
   1   1 -10   96.82   21.84
   1  -1 -10   79.70   23.91
   1   1  -9  735.29   39.46
   1  -1  -9  809.45   41.74
  -1  -1   9  767.30   39.67
   1  -1  -8  105.67   22.62
   1   1  -8  100.65   20.26
   1   1  -7  696.60   34.63
  -1  -1   7  642.26   35.00
   1  -1  -6  435.07   25.97
   1   1  -6  454.37   24.79
  -1  -1   6  391.99   24.60
   1  -1  -5 1061.09   47.16
  -1  -1   5 1010.73   46.32
   1   1  -5 1057.87   46.29
   1  -1  -4   78.69   13.11
   1   1  -4   84.48   11.58
  -1  -1   4   63.74   12.05
   1   1  -3  538.31   24.85
   1  -1  -3  562.55   25.95
  -1  -1   3  574.50   25.65
   1  -1  -2  588.38   25.31
  -1  -1   2  560.67   24.95
   1  -1   5  869.50   36.73
  -1   1  -5  827.89   36.25
  -1  -1  -6  104.48   15.50
  -1   1  -7  594.47   28.14
  -1  -1  -7  554.29   29.95
  -1   1  -8   33.37   14.13
  -1  -1  -8   -9.14   17.63
  -1  -1  -9  511.09   30.57
  -1   1  -9  557.64   27.79
  -1  -2   9    6.81   22.76
   1  -2  -9   33.66   24.06
  -1  -2   8 1057.50   49.64
   1  -2  -8 1094.17   51.94
  -1  -2   7   16.26   18.79
  -1  -2   6 1258.06   55.53
  -1  -2   5   22.62   16.89
  -1  -2   4  847.80   37.24
   1  -2   5  189.74   13.30
   1  -2   6  921.96   40.38
   1  -2   8 1361.60   59.04
  -1  -3   9  658.68   38.61
  -1  -3   8   62.91   20.78
  -1  -3   7  573.20   32.03
  -1  -3   6    1.52   18.87
   1  -3   6   93.16   14.48
   1  -3   7  478.94   25.15
   1  -3   8   25.33   15.34
   1  -3   9 1010.64   46.16
  -1  -4   9   20.55   23.15
  -1  -4   8  712.12   40.84
   1  -4   8  444.61   27.18
   1  -4   9   23.07   18.53
   2   0 -10    4.10   25.83
   2   0  -9    5.30   23.29
  -2   0   8  354.64   27.90
   2   0  -8  348.59   28.17
  -2   0   7   10.56   22.02
  -2   0   6  777.88   37.13
   2   0  -6  694.83   37.50
   2   0  -5    8.49   16.76
  -2   0   5    5.49   16.46
  -2   0   4  700.00   32.26
   2   0  -4  661.63   32.71
  -2   0   3   -0.28   10.97
   2   0  -3    7.22   11.09
  -2   0   2 4612.93  193.26
   2   0  -2 4742.96  193.13
   2   0  -1    2.16    5.22
  -2   0   1    0.45    4.83
  -2   0   0 2156.47   89.31
  -2   0  -5    9.32    8.77
  -2   0  -7   11.52   13.52
  -2   0  -8  187.54   17.51
  -2   0  -9    8.84   16.31
   2  -1 -10  -17.89   27.55
   2   1 -10   -5.30   22.78
  -2  -1  10   -4.84   25.59
   2  -1  -9   13.28   27.16
   2   1  -9   31.05   23.66
  -2  -1   9   51.36   25.01
   2  -1  -8  -13.27   25.04
   2   1  -8  -14.97   22.24
   2  -1  -7   89.74   23.01
  -2  -1   7   95.25   21.34
   2   1  -6   45.98   18.67
   2  -1  -6   55.41   19.50
  -2  -1   6   19.91   18.68
  -2  -1   5  448.18   26.57
   2   1  -5  447.11   26.02
  -2   1   5  389.05   25.69
  -2   1   4  148.86   15.28
  -2  -1   4  125.54   14.83
   2   1  -4  124.27   14.76
   2  -1  -4  140.41   15.88
  -2   1   3 5285.59  224.67
   2  -1  -3 5346.99  224.76
   2   1  -3 5769.55  224.26
  -2  -1   3 5230.78  224.68
   2  -1  -2    1.21    9.24
   2   1  -2    1.63    7.24
  -2   1   2  -12.61    8.46
  -2  -1   2    9.73    7.85
  -2   1   1 1706.26   72.31
   2  -1  -1 1756.39   72.31
  -2   1   0    2.90    4.59
  -2   1  -7   63.52    9.02
  -2  -1  -8    9.45   16.24
  -2   1  -8    0.07   10.07
  -2   1  -9   25.43   11.59
  -2  -1  -9    2.13   17.62
  -2  -2   9   17.53   23.46
   2  -2  -9   38.34   25.30
   2   2  -9    1.41   20.56
   2   2  -8  118.00   20.58
   2  -2  -8   67.60   25.22
   2  -2  -7    2.22   22.03
   2   2  -7   -8.15   17.87
  -2  -2   7   34.67   21.37
  -2  -2   6 1223.82   56.52
   2  -2  -6 1341.28   57.69
   2   2  -6 1209.87   55.76
   2  -2  -5   11.04   18.16
  -2  -2   5   24.77   19.05
  -2  -2   4 1448.73   64.91
   2  -2  -4 1578.97   66.01
  -2  -3   9   54.52   26.05
  -2  -3   8   27.44   23.42
  -2  -3   7  -17.96   21.94
  -2  -3   6   38.43   20.93
   2  -3   6   22.29   11.36
   2  -3   7  263.50   16.34
   2  -3   8   13.61   12.35
  -2  -4   9   76.35   25.48
  -2  -4   8   66.86   28.50
   2  -4   8  246.62   18.44
   2  -4   9   -8.03   14.98
   3   0 -10  492.43   37.59
  -3   0  10  567.38   37.19
   3   0  -9  -18.92   25.52
  -3   0   9   -9.04   26.69
  -3   0   8 1170.62   56.03
   3   0  -8 1125.74   55.15
  -3   0   7   33.27   23.25
   3   0  -7    6.12   22.36
   3   0  -6  615.05   35.26
  -3   0   6  655.09   35.73
  -3   0   5   13.90   17.27
   3   0  -5   -8.55   17.68
   3   0  -4 1092.76   50.99
  -3   0   4 1165.43   50.75
   3   0  -3    2.21   13.06
  -3   0   3   -5.79   12.70
   3   0  -2  604.84   27.79
   3   0  -1   -6.86    7.65
  -3   0   1  -11.06    7.66
   3   0   0   25.42    6.57
  -3   0   0   34.99    7.84
  -3   0  -1   -2.53    6.07
   3   0   1   -0.76    5.70
  -3   0  -6  199.50   12.88
  -3   0  -7    3.13   11.25
  -3   0  -8  727.42   33.27
  -3   0  -9   16.01   14.33
   3   1 -10   42.51   26.00
   3  -1 -10   99.29   29.34
  -3  -1  10   24.69   28.33
  -3  -1   9  585.05   37.74
   3   1  -9  562.27   37.13
   3  -1  -9  598.91   39.36
   3  -1  -8    9.97   25.35
   3   1  -8   40.35   23.43
  -3  -1   8   11.63   23.55
   3  -1  -7  716.11   38.63
  -3  -1   7  631.51   37.91
  -3   1   7  712.02   37.77
  -3  -1   6   37.48   21.07
   3   1  -6   21.45   20.44
   3  -1  -6   44.52   21.39
  -3   1   6   52.00   21.76
   3   1  -5 1039.44   48.36
   3  -1  -5 1051.20   49.09
  -3  -1   5  990.64   48.75
  -3   1   5 1078.65   48.87
  -3   1   4  417.34   24.51
   3   1  -4  421.25   23.72
   3  -1  -4  420.83   24.99
  -3  -1   3 1918.21   73.42
  -3   1   3 1727.16   73.02
   3  -1  -3 1856.09   72.94
  -3  -1   2   19.29   10.81
   3  -1  -2   27.00   11.68
   3   1  -2   27.05    9.84
  -3  -1   1  199.86   13.32
   3  -1  -1  206.37   13.14
   3  -1   0  544.82   24.11
  -3   1   0  520.41   23.92
   3  -1   1   30.64    6.97
  -3   1  -1   24.01    6.56
  -3  -1  -9  503.39   27.47
   3  -2  -9   13.69   28.71
   3   2  -9   17.33   22.15
  -3  -2   9  -10.72   25.00
   3   2  -8  450.66   29.44
  -3  -2   7  -17.08   23.47
   3  -2  -7   26.41   23.29
   3  -2  -6 1724.67   76.28
  -3  -2   6 1715.26   75.66
   3   2  -6 1708.22   74.84
   3  -2  -5    7.19   21.15
  -3  -2   4  596.80   32.16
   3  -2  -4  631.36   33.04
   3  -2  -3   26.80   15.59
   3  -2  -2  668.92   32.40
   3  -2   0  360.70   18.26
   3  -2   1   -0.11    8.70
   3  -2   2   30.48    8.50
   3  -3  -9  888.24   50.25
  -3  -3   9  913.50   48.28
  -3  -3   7  685.19   39.85
  -3  -3   6  -22.92   23.50
  -3  -4   9   30.02   28.22
  -3  -4   8  760.02   46.27
   4   0  -9  -15.17   29.41
  -4   0   8   30.06   27.25
   4   0  -8  -18.58   27.41
  -4   0   7    7.91   26.11
   4   0  -7  -29.14   24.06
   4   0  -6   58.20   22.84
  -4   0   6   39.93   22.35
   4   0  -5   15.35   19.97
  -4   0   5    7.81   19.62
   4   0  -4 1133.02   50.29
  -4   0   4 1038.31   50.33
   4   0  -3    3.65   14.99
  -4   0   3    2.58   16.38
   4   0  -2 3347.16  139.98
   4   0  -1  -15.21   12.46
  -4   0   1   -1.75   11.15
   4   0   0 9954.45  410.25
  -4   0   0 9999.00  410.46
  -4   0  -1    1.93    9.18
   4   0   1   -1.17    8.46
  -4   0  -2 8355.82  343.32
  -4   0  -7  -13.65    9.60
  -4   0  -8 1140.35   48.70
  -4   0  -9    5.78   12.15
   4  -1  -9   13.29   30.53
  -4  -1   9  -23.92   29.31
   4   1  -9   36.53   27.92
  -4   1   8   33.14   25.92
  -4  -1   8   66.75   26.70
   4   1  -8   33.93   27.95
  -4   1   7   10.97   25.90
  -4  -1   7    2.92   25.73
   4   1  -7   27.85   24.73
   4  -1  -7  -23.98   26.61
   4  -1  -6   43.57   24.12
  -4   1   6   64.36   24.26
  -4  -1   6   72.61   24.53
   4   1  -6   67.75   22.52
   4   1  -4   52.99   17.84
   4  -1  -4   59.79   19.15
  -4  -1   4   51.03   18.07
  -4   1   4   50.31   19.27
   4   1  -3 3009.00  129.22
   4  -1  -3 3146.48  129.95
  -4  -1   3 2955.68  130.00
  -4   1   3 3236.75  129.76
  -4   1   2   23.77   13.47
   4  -1  -2    7.41   14.01
   4   1  -2   16.91   12.54
  -4   1   1  817.95   33.65
   4   1  -1  771.33   33.03
   4  -1   0   25.81   10.69
  -4   1   0   22.89   10.12
  -4   1  -1  479.85   23.34
   4  -1   1  496.60   22.99
   4  -1   2  108.39   11.13
  -4   1  -2   81.58    9.77
   4  -1   3 1625.01   65.55
  -4   1  -3 1514.85   65.73
  -4  -2   9   23.29   30.04
   4  -2  -9    6.66   32.74
   4   2  -9   42.92   24.17
   4   2  -8   21.70   24.08
  -4  -2   8   10.49   28.46
  -4  -2   7   29.54   27.38
   4  -2  -7   -3.84   25.65
   4   2  -6  392.16   26.32
  -4  -2   6  353.33   29.54
  -4   2   5   14.11   21.43
   4  -2  -5   20.93   23.46
   4   2  -5    0.88   18.77
  -4  -2   5    0.30   24.40
  -4  -2   4  793.54   38.44
   4   2  -4  719.45   36.95
   4  -2  -3   57.27   19.91
  -4   2   3   57.55   17.29
  -4   2   2 2464.95  104.55
   4  -2  -2 2474.49  104.85
  -4   2   1   47.06   14.01
   4  -2   0 6677.53  278.42
  -4   2   0 6786.52  277.91
   4  -2   1  101.13   12.98
  -4   2  -1   88.23   11.08
   4  -2   2 1804.36   75.81
   4  -2   3   26.23    9.97
   4  -3  -9  -41.47   30.86
  -4  -3   9  109.83   31.00
   4  -3  -8   -7.72   29.00
  -4  -3   7  263.14   29.49
   4  -3  -7  240.81   31.94
  -4  -3   6   50.11   25.79
   4  -3  -6    1.02   26.81
   4  -3  -5   25.87   24.42
   4  -3  -4  -11.08   23.74
   4  -3   4   37.09   11.73
  -4  -4   9   59.71   30.06
   5   0  -9   -8.27   31.52
  -5   0   7   -9.11   26.58
   5   0  -7  -23.99   26.73
   5   0  -6  946.04   48.99
  -5   0   6  951.90   48.32
   5   0  -5  -28.50   23.28
  -5   0   5  -11.41   23.47
   5   0  -3   13.71   19.40
  -5   0   3   10.18   19.21
   5   0  -2 2188.43   87.43
  -5   0   2 1886.44   86.98
  -5   0   1    4.66   14.53
  -5   0   0  115.12   14.75
   5   0   0  106.29   13.41
   5   0   1   -0.14   11.43
  -5   0  -1    7.83   12.66
  -5   0  -2   17.97   11.83
  -5   0  -3    1.56    9.81
  -5   0  -8  452.00   21.32
   5   1  -9  889.81   49.72
   5  -1  -9  846.72   49.11
  -5   1   9  855.95   49.20
  -5  -1   8   42.02   27.28
  -5   1   8   43.04   30.01
   5   1  -7  641.46   40.20
  -5  -1   7  631.15   40.67
   5  -1  -7  713.08   41.17
  -5   1   7  669.01   40.81
  -5   1   6    1.59   25.33
   5   1  -6  -16.77   24.59
   5  -1  -6   23.09   26.54
  -5  -1   6   42.19   26.45
   5  -1  -4   32.97   23.39
  -5   1   4   13.47   21.05
   5   1  -4   33.05   21.42
  -5  -1   4   21.30   21.25
   5   1  -3  758.64   39.37
  -5  -1   3  820.66   41.17
   5  -1  -2  594.52   32.98
  -5   1   2  654.92   32.91
   5   1  -2  658.45   32.05
   5  -1  -1  280.91   20.37
  -5   1   1  293.01   20.34
   5  -1   0  950.07   42.99
  -5   1   0  975.01   43.60
   5  -1   1   16.46   11.87
  -5   1  -1   26.70   12.68
   5  -1   2  279.11   16.86
  -5   1  -2  251.44   16.75
  -5   1  -3   26.65   11.28
   5  -1   3   26.78   10.54
  -5   1  -4   22.43    9.90
   5  -2  -9   85.55   33.39
  -5  -2   9   59.84   31.28
   5   2  -9   37.05   27.79
   5  -2  -8  615.79   40.28
  -5  -2   8  596.90   40.07
  -5   2   7  -29.13   26.42
  -5  -2   7    2.76   28.79
   5  -2  -7   36.79   29.39
  -5  -2   6 1917.96   83.08
   5   2  -6 1803.99   81.94
  -5  -2   3    2.01   18.68
   5  -2  -3   -3.99   21.14
   5  -2  -2  695.26   35.67
  -5   2   2  700.82   35.87
  -5   2   1   46.63   16.47
   5  -2  -1   27.51   16.07
  -5   2   0 1247.13   55.40
   5  -2   0 1272.00   55.37
   5  -2   1   70.62   14.57
  -5   2  -1   78.00   14.06
   5  -2   2    9.93   12.71
  -5   2  -2   14.83   12.04
   5  -2   3   -2.20   12.10
  -5   2  -3   -6.18   10.40
   5  -2   4  112.84   12.00
  -5  -3   9  552.94   44.29
   5  -3  -9  642.17   43.43
   5  -3  -8   92.70   31.72
  -5  -3   7  624.03   42.00
   5  -3  -7  578.16   40.19
  -5  -3   6   34.06   28.39
   5  -3  -6   -0.36   26.69
   5  -3  -4   -0.33   24.06
   5  -3  -3  574.60   35.18
   5  -3  -1  240.97   22.78
   5  -3   0  805.40   39.49
   5  -3   1   50.46   16.68
   5  -3   2   12.84   15.76
   5  -3   3   49.17   15.52
   5  -3   4   17.89   13.11
  -5  -4   9   89.36   33.48
   5  -4   6  267.36   18.97
   6   0  -9    1.27   33.80
  -6   0   9  -16.90   33.90
  -6   0   8  215.40   32.58
   6   0  -8  184.91   33.06
  -6   0   7    0.36   28.48
   6   0  -6  117.77   29.97
  -6   0   6  103.79   29.72
   6   0  -5    2.29   25.00
  -6   0   5    9.60   24.95
  -6   0   4  105.82   25.89
   6   0  -4   27.27   25.13
   6   0  -3    4.96   23.65
   6   0  -2  513.61   31.35
  -6   0   2  463.73   30.35
   6   0  -1   -9.32   18.25
  -6   0   1    3.91   16.49
  -6   0   0 6248.50  262.39
   6   0   0 6401.87  261.94
  -6   0  -1   -4.69   19.75
   6   0   1   27.50   14.45
  -6   0  -2 2098.76   89.14
  -6   0  -3   -3.44   14.17
  -6   0  -4  850.48   38.00
   6  -1  -9   30.19   33.65
  -6  -1   9  -37.46   32.86
  -6   1   9   33.09   33.95
   6   1  -9   17.80   33.37
  -6  -1   8  122.99   31.50
   6  -1  -8   63.75   30.59
   6   1  -7   25.51   28.66
  -6  -1   7   -9.62   29.77
   6  -1  -7  -20.28   30.30
  -6   1   7    5.61   28.01
   6   1  -6   15.79   26.79
  -6   1   6   -0.37   27.22
   6  -1  -6    0.36   28.29
  -6  -1   6  -30.18   28.61
   6   1  -5   46.55   25.30
  -6   1   5    5.55   24.65
  -6  -1   5   25.58   27.47
   6  -1  -5   52.89   27.74
  -6  -1   4    8.73   22.64
   6   1  -4   -0.28   22.82
   6  -1  -4   -5.03   26.27
  -6   1   4   -5.40   22.86
   6  -1  -3  642.14   36.98
   6   1  -3  578.13   33.67
  -6  -1   3  631.47   36.86
   6  -1  -2   -3.20   20.21
  -6   1   2  -35.75   20.73
  -6  -1   2   -9.28   19.78
   6   1  -2   -6.33   17.47
   6  -1  -1 1529.41   68.20
  -6   1   1 1582.58   68.68
  -6  -1   1 1562.67   69.29
   6  -1   0  248.15   19.34
  -6  -1   0  188.19   16.22
  -6   1   0  218.46   20.30
   6  -1   1 2280.75   98.79
  -6   1  -1 2387.84   98.90
   6  -1   2   20.87   14.44
  -6   1  -2   29.77   14.90
   6  -1   3 2539.29  106.80
  -6   1  -3 2571.90  107.01
  -6   1  -5 1732.32   72.63
  -6   2   9  -11.95   32.77
   6  -2  -9   28.74   35.28
   6  -2  -8  -34.42   34.08
  -6   2   8   34.16   30.72
  -6   2   7   -7.61   29.16
   6  -2  -7   18.17   30.79
   6   2  -7   10.41   25.70
  -6  -2   7  -28.48   29.57
   6   2  -6  438.14   33.05
  -6  -2   6  493.14   35.69
   6  -2  -5   -1.43   27.68
  -6  -2   5   39.62   27.83
   6   2  -5    8.79   23.05
  -6   2   5    0.34   27.13
   6  -2  -3  186.63   24.85
  -6   2   3  189.77   22.90
  -6   2   2  988.69   48.19
  -6   2   1   73.73   19.59
   6  -2  -1   40.33   20.23
   6  -2   0 2045.25   89.37
  -6   2   0 2122.12   89.66
  -6   2  -1   15.56   15.96
   6  -2   1    8.23   17.35
   6  -2   2 1917.43   79.64
  -6   2  -2 1811.73   79.42
   6  -2   3   55.06   14.79
  -6   2  -3   81.21   14.00
   6  -2   4  795.68   36.19
  -6  -3   8   13.37   33.02
   6  -3  -8   11.92   34.13
   6  -3  -7  -11.19   28.07
  -6  -3   7   36.75   31.29
   6  -3  -6    7.02   28.39
   6  -3  -5   11.58   28.14
  -6   3   5    0.34   24.78
   6  -3  -4   35.14   27.19
  -6   3   4    0.31   25.27
   6  -3  -3 1158.79   57.01
  -6   3   3 1203.69   55.96
  -6   3   2   11.66   20.32
   6  -3  -1 1592.60   73.28
  -6   3   1 1673.11   72.17
   6  -3   0  -11.16   19.47
  -6   3   0    5.33   16.87
   6  -3   1 1440.64   63.95
   6  -3   2   10.57   17.19
   6  -3   3 3401.86  141.99
   6  -3   4    9.19   15.18
  -6  -4   8  -42.53   36.93
   6  -4  -8   18.63   35.68
   6  -4  -7    7.92   33.88
   6  -4  -6   88.29   34.65
   6  -4   1   35.15   22.59
   6  -4   2 1525.51   68.33
   6  -4   3  191.80   22.58
   6  -4   4  572.96   31.29
   6  -4   5   71.53   16.65
   6  -4   6  622.34   29.78
   6  -5   6   21.96   18.86
   6  -5   7  411.51   23.46
  -7   0   9  -23.87   36.51
   7   0  -9  -39.54   38.03
  -7   0   8  528.40   41.71
   7   0  -7   -0.85   31.90
  -7   0   7   -4.30   29.97
  -7   0   5    2.21   26.78
   7   0  -5    2.65   29.02
   7   0  -3    1.00   23.94
  -7   0   2  246.78   26.49
   7   0  -1   18.55   19.96
  -7   0   1    8.29   20.32
  -7   0   0  399.45   26.67
   7   0   0  365.10   25.06
  -7   0  -1   21.35   19.20
   7   0   1    6.87   16.84
  -7   0  -2   40.95   17.83
  -7   0  -3    7.67   17.16
  -7   0  -5  -28.54   14.78
  -7   0  -6   80.86   15.32
  -7   0  -7  -44.88   12.79
  -7   0  -8    2.16   11.74
  -7   1   9  348.34   40.34
   7   1  -9  419.64   38.81
  -7  -1   9  402.19   40.16
   7   1  -8   43.43   33.76
  -7  -1   8  108.83   34.27
   7  -1  -8  107.21   33.51
  -7   1   8   69.00   32.90
  -7  -1   7  647.81   43.89
   7   1  -7  624.92   43.15
  -7   1   7  739.83   44.48
   7   1  -6   46.48   28.65
  -7   1   6  115.73   27.83
   7  -1  -6  102.06   28.72
  -7  -1   6   32.83   31.38
  -7  -1   4    7.85   25.91
   7  -1  -4   97.81   25.77
  -7   1   4   61.87   24.93
   7  -1  -3  958.79   45.41
  -7   1   3  967.81   47.03
  -7  -1   2  133.42   24.64
  -7   1   2  121.32   24.72
   7   1  -2  129.56   22.11
   7   1  -1  548.20   32.88
  -7  -1   1  633.71   35.04
   7  -1  -1  577.85   32.90
  -7   1   1  662.21   34.37
  -7  -1   0   15.34   20.06
  -7   1   0   -5.84   20.51
   7  -1   0   15.34   19.87
  -7   1  -1  211.25   22.20
   7  -1   1  276.32   23.12
   7  -1   2  184.80   19.50
  -7   1  -2  191.01   19.62
  -7   1  -3   -0.53   17.19
   7  -1   3    0.15   14.78
  -7   1  -5  195.24   17.06
  -7   1  -6  -13.87   12.27
  -7  -2   9   -0.91   35.80
  -7   2   9    0.43   34.46
   7   2  -9   28.39   32.65
  -7  -2   8  779.13   51.83
   7  -2  -8  771.50   51.83
  -7   2   8  932.13   52.71
   7   2  -7  -54.79   29.08
  -7  -2   7  -45.20   34.72
  -7   2   7  -12.59   32.99
   7  -2  -7   16.09   31.93
   7  -2  -6  765.91   46.79
  -7   2   6  759.10   46.60
  -7   2   5   19.32   26.97
   7  -2  -5   21.90   32.02
   7  -2  -4 1348.76   65.36
  -7   2   4 1337.41   64.37
   7  -2  -3  309.50   31.14
  -7  -2   3  311.98   30.32
   7   2  -3  267.70   27.93
  -7   2   3  363.31   30.26
  -7   2   2  507.03   33.12
   7  -2  -1   13.67   24.17
  -7   2   1   -7.53   21.23
  -7   2   0  149.97   20.97
   7  -2   0  179.79   22.05
  -7   2  -1   18.22   18.60
   7  -2   1   16.47   19.06
   7  -2   2  236.45   20.93
  -7   2  -2  251.49   21.04
   7  -2   3   -2.66   17.18
  -7   2  -3   -6.28   16.99
  -7   2  -4   14.43   14.25
   7  -2   4   11.32   15.08
  -7   2  -5    6.06   10.97
   7  -3  -8    2.40   36.18
  -7  -3   8  -23.35   36.38
  -7  -3   7  556.94   44.95
   7  -3  -7  625.21   44.90
  -7   3   7  571.82   41.60
  -7  -3   6   63.90   34.90
  -7   3   6  -34.04   28.96
   7  -3  -6  -23.60   32.88
   7  -3  -5  586.77   39.91
   7  -3  -4   35.59   29.47
   7  -3  -3 2203.79  101.89
  -7   3   3 2422.25  102.01
  -7   3   2   25.32   26.24
   7  -3  -2   14.12   24.09
   7  -3  -1  335.46   30.06
  -7   3   1  422.10   29.93
  -7   3   0  117.67   22.49
   7  -3   0   84.88   22.04
   7  -3   1   17.53   20.54
  -7   3  -1   21.72   18.34
  -7   3  -2  121.69   18.41
   7  -3   2  185.03   21.83
   7  -3   3  -13.64   19.24
   7  -3   4   28.78   16.60
   7  -3   5   83.65   16.98
   7  -3   6   88.97   12.28
   7  -4  -8  405.68   42.43
   7  -4  -7   52.54   35.58
   7  -4  -6  963.27   56.45
   7  -4  -5   -0.87   32.88
   7  -4  -4  242.69   35.96
   7  -4  -2  841.98   47.48
   7  -4  -1  200.31   30.15
   7  -4   0  326.20   30.71
   7  -4   1   -3.58   26.08
   7  -4   2   -0.27   23.79
   7  -4   3   52.18   21.50
   7  -4   5   83.44   18.56
   7  -4   6  111.49   15.56
   7  -5   5  192.69   24.41
   7  -5   6   -5.01   18.36
   8   0  -8   90.70   38.72
  -8   0   8   69.20   35.12
   8   0  -7   13.57   37.24
  -8   0   7   28.56   33.93
   8   0  -6   -4.61   36.32
  -8   0   6   61.32   31.39
  -8   0   5   -1.65   31.21
   8   0  -5   14.43   32.32
   8   0  -4   -8.18   30.88
  -8   0   4    7.92   28.41
   8   0  -3  -31.33   25.65
  -8   0   3    1.10   26.28
  -8   0   2 1443.64   67.58
   8   0  -1    4.75   22.54
  -8   0   1  -10.15   23.27
  -8   0   0 1485.02   66.89
   8   0   0 1449.26   65.41
  -8   0  -1   34.44   21.96
   8   0   1   -3.84   19.48
  -8   0  -2 1528.92   68.49
  -8   0  -3   -5.70   20.64
  -8   0  -4 2699.01  114.25
  -8   0  -5    4.59   17.73
  -8   0  -6  858.47   40.08
  -8   0  -7   50.88   15.43
  -8   0  -8  686.70   32.56
   8   1  -8   61.80   33.81
  -8  -1   8   25.06   36.83
   8  -1  -8  121.76   35.12
  -8   1   8   52.85   36.90
   8   1  -7  -34.63   31.86
  -8  -1   7   -5.57   34.84
  -8   1   7   -2.71   35.15
   8  -1  -7   25.23   32.34
   8   1  -6   76.36   31.68
  -8   1   6   23.74   30.35
  -8  -1   6   35.47   32.76
   8  -1  -6   81.48   32.59
   8   1  -5  161.38   29.05
  -8  -1   5  169.17   33.79
  -8   1   5  170.82   31.66
   8   1  -4   46.79   27.77
  -8  -1   4   10.41   25.93
   8  -1  -3 1203.60   56.92
  -8   1   3 1286.48   58.97
  -8  -1   2  113.66   29.72
  -8   1   2  107.56   27.65
   8  -1  -2  104.38   26.55
  -8  -1   1 1083.47   49.82
   8   1  -1  882.68   47.61
   8  -1  -1  971.75   49.25
  -8   1   1  995.41   49.14
  -8   1   0   23.41   21.87
  -8  -1   0   39.78   22.05
   8  -1   0    7.43   24.83
   8   1   0   -5.93   21.75
  -8  -1  -1  112.26   21.89
   8  -1   1  121.31   21.80
  -8   1  -1  158.98   22.37
   8  -1   2   28.92   18.87
  -8   1  -2   29.87   20.40
   8  -1   3 1622.39   70.11
  -8   1  -3 1598.29   70.86
  -8   1  -4   75.66   18.60
  -8   1  -5  992.83   45.23
  -8   1  -6   56.29   14.64
  -8   1  -7  163.60   13.62
  -8   2   8   39.03   37.36
   8  -2  -8   59.08   37.30
  -8  -2   8   20.96   38.40
   8   2  -8  -29.75   32.65
  -8   2   7  -15.84   35.11
  -8  -2   7  -38.89   36.21
   8  -2  -7  -43.40   37.26
   8   2  -7  -26.81   31.64
  -8   2   6   82.00   32.20
  -8  -2   6    2.17   30.47
   8  -2  -6   22.71   33.16
   8   2  -6   35.15   28.69
  -8  -2   5    5.25   30.60
  -8   2   5   23.02   31.63
   8  -2  -5   15.20   29.68
   8   2  -5   15.41   26.38
   8  -2  -4  650.96   44.21
  -8   2   3  -25.65   29.92
   8   2  -3   18.75   24.76
   8  -2  -3    9.13   25.68
  -8   2   2  217.42   27.35
  -8   2   1  -15.14   24.35
   8  -2  -1   25.26   25.37
  -8   2   0 1653.34   70.76
   8  -2   0 1484.49   71.47
   8  -2   1  360.14   27.46
  -8   2  -1  372.27   26.69
   8  -2   2 2505.65  101.93
  -8   2  -2 2248.73  101.50
   8  -2   3   13.27   19.69
   8  -2   4  564.00   29.92
  -8   2  -4  619.98   30.97
  -8   2  -5   19.58   14.83
   8  -3  -8   17.29   39.63
  -8  -3   8   53.59   38.14
  -8   3   8   14.68   36.40
   8  -3  -7  116.21   34.77
  -8   3   7    4.83   33.83
  -8  -3   7   44.65   38.99
   8  -3  -6  -16.73   34.63
  -8   3   6  -11.04   34.54
  -8   3   5   23.92   33.00
   8  -3  -5   78.85   35.77
   8  -3  -4   91.25   31.67
  -8   3   3  504.33   38.46
   8  -3  -2  -10.46   27.53
  -8   3   2  -15.83   27.89
   8  -3  -1  615.87   38.25
  -8   3   1  638.68   38.09
   8  -3   0   10.00   24.23
  -8   3   0   -2.30   22.59
   8  -3   1 2462.75  108.04
  -8   3  -1 2530.05  107.19
  -8   3  -2   56.12   20.56
   8  -3   2   45.89   22.14
   8  -3   3  642.02   35.30
   8  -3   5  834.81   39.84
   8  -3   6   87.30   14.77
   8  -4  -8   62.37   39.83
   8  -4  -7  -12.87   34.35
   8  -4  -6  100.99   37.91
   8  -4  -5   -8.38   35.55
   8  -4  -4   18.35   34.46
   8  -4  -2  151.68   30.95
   8  -4  -1   80.97   27.69
   8  -4   0 2216.18   97.64
   8  -4   1  172.14   26.12
   8  -4   2  997.90   49.46
   8  -4   3  126.17   24.14
   8  -4   5   11.60   19.34
   8  -4   6  656.23   33.00
   8  -5   0  115.58   30.48
   8  -5   2   17.65   29.65
   8  -5   3 1765.48   80.39
   8  -5   4    5.84   24.54
   8  -5   5  733.69   38.55
   8  -6   5   33.04   27.29
   9   0  -8  437.03   45.00
  -9   0   8  526.07   44.39
   9   0  -7   82.70   38.76
  -9   0   7   27.43   34.91
   9   0  -6 1140.18   62.95
  -9   0   6 1130.32   61.43
  -9   0   5   27.86   34.17
   9   0  -5  -37.18   33.34
   9   0  -4  922.46   52.84
   9   0  -3   -7.95   26.84
  -9   0   3   18.41   28.08
   9   0  -2 1908.10   87.78
  -9   0   2 1983.73   88.99
  -9   0   1   -0.35   26.43
   9   0   0  517.30   31.83
  -9   0   0  588.16   34.49
  -9   0  -1   22.13   23.38
   9   0   1    7.62   21.55
  -9   0  -2   72.47   23.58
   9   0   2  162.18   22.91
  -9   0  -4    5.86   23.51
  -9   0  -5  -66.56   22.00
  -9   0  -6   15.00   20.16
  -9   0  -7    9.40   17.60
   9   1  -8  -31.74   35.80
  -9  -1   8   -9.89   39.45
   9  -1  -8   59.66   39.10
  -9   1   8   49.53   39.78
   9   1  -7  563.19   44.20
  -9  -1   7  535.66   46.78
  -9   1   7  588.57   45.10
   9  -1  -7  524.12   45.38
   9   1  -6   -7.61   33.55
   9  -1  -6  -14.61   32.82
  -9  -1   6  -58.30   37.31
  -9   1   6   42.36   32.11
   9   1  -5  354.22   37.06
   9  -1  -5  324.69   37.16
  -9   1   5  310.62   37.18
  -9  -1   5  380.30   39.58
   9   1  -4    7.47   27.87
   9  -1  -4  -39.48   30.27
  -9  -1   4   41.11   29.83
  -9   1   3  759.51   44.39
  -9  -1   3  781.06   45.06
   9   1  -3  643.81   39.21
  -9   1   2  186.88   30.75
   9  -1  -2  135.17   27.46
   9   1  -1  462.76   32.05
  -9  -1   1  555.06   39.27
  -9   1   1  495.37   36.67
  -9   1   0    1.01   26.50
  -9  -1   0    8.20   25.82
   9  -1   0    8.08   24.63
   9   1   0   43.37   23.08
  -9  -1  -1   55.28   24.75
   9  -1   1   47.50   24.27
  -9   1  -1   86.65   24.39
   9  -1   2   70.96   19.97
  -9   1  -2   29.46   23.18
   9  -1   3    5.26   19.80
  -9   1  -4   -4.73   20.17
  -9   1  -5   48.34   18.60
  -9   1  -6   13.20   16.83
  -9   1  -7   92.55   15.20
   9  -2  -8  347.99   43.63
  -9   2   8  452.49   43.48
  -9  -2   8  345.96   45.11
   9   2  -8  285.03   38.96
  -9   2   7  -11.24   37.75
  -9  -2   7   28.98   39.99
   9  -2  -7   17.14   37.85
   9   2  -7   25.89   32.51
  -9  -2   6  895.17   54.86
   9  -2  -6 1044.81   57.64
   9   2  -6  900.54   52.23
  -9   2   6  946.60   55.42
  -9  -2   5  177.93   36.98
  -9   2   5  184.07   37.63
   9  -2  -5  195.29   33.94
   9   2  -5  161.66   29.75
   9   2  -4  889.79   51.43
   9  -2  -4  970.89   52.89
  -9   2   4 1035.10   54.83
  -9  -2   3   58.83   32.23
  -9   2   3    9.89   29.26
   9   2  -3    4.89   27.59
   9  -2  -2  699.51   44.72
  -9   2   2  728.19   44.30
   9  -2  -1   50.75   25.16
  -9   2   1   21.98   26.78
  -9   2   0 1060.75   51.83
   9  -2   0 1019.36   52.01
   9  -2   1  -16.78   24.68
  -9   2  -1   12.98   22.92
   9  -2   2  321.37   30.96
  -9   2  -2  318.18   26.78
   9  -2   3   96.63   21.85
  -9   2  -3   75.29   20.67
  -9   2  -4    5.43   18.77
  -9   2  -5  -19.14   17.85
  -9   2  -6  196.16   17.19
  -9   3   8  -56.65   38.14
  -9  -3   8   16.82   39.93
   9  -3  -8  -34.82   39.06
  -9  -3   7  392.98   46.19
   9  -3  -7  350.46   43.89
  -9   3   7  374.79   42.09
  -9   3   6   57.58   34.86
   9  -3  -6    4.69   39.13
  -9  -3   6   22.08   39.83
   9  -3  -5  920.44   57.64
  -9   3   5 1074.92   58.21
   9  -3  -4   24.10   36.15
  -9   3   4  -10.78   34.25
  -9   3   3  736.38   45.44
   9  -3  -2   46.88   29.33
  -9   3   2   65.19   30.48
   9  -3  -1  249.92   32.11
  -9   3   1  160.70   28.22
  -9   3   0   -8.62   25.53
  -9   3  -1  106.78   24.43
   9  -3   1  109.13   27.25
  -9   3  -2   24.73   23.47
   9  -3   2   20.60   25.17
   9  -3   3  -24.69   21.37
  -9   3  -3    3.62   20.58
  -9   3  -4   19.33   17.25
   9  -3   4   25.26   23.62
   9  -3   5   29.26   19.53
   9  -3   6   15.04   16.74
   9  -4  -7  134.63   42.44
   9  -4  -6  824.32   56.27
  -9   4   6  859.37   53.09
   9  -4  -5   69.61   38.99
   9  -4  -4  925.35   55.89
  -9   4   4  979.52   54.27
   9  -4  -3   10.05   33.75
  -9   4   3   -9.83   28.88
   9  -4  -2  304.77   35.74
  -9   4   2  310.56   33.49
   9  -4  -1  102.14   29.34
  -9   4   1   69.97   26.24
   9  -4   0  329.58   33.68
  -9   4   0  378.02   30.28
   9  -4   1  -15.13   29.09
   9  -4   2  117.29   27.04
   9  -4   3   18.35   25.43
   9  -4   4   29.26   23.19
   9  -4   5   66.94   20.24
   9  -4   6  137.34   20.18
   9  -5  -7  737.32   55.19
   9  -5  -6   24.06   41.58
   9  -5  -5  483.93   47.75
   9  -5  -3  667.59   49.26
   9  -5  -2  -15.73   35.03
   9  -5  -1  344.78   37.03
   9  -5   0  -27.30   31.78
   9  -5   1  438.42   38.20
   9  -5   4   63.53   26.84
   9  -5   5   30.12   24.10
   9  -6   4  -23.65   29.58
   9  -6   5   24.67   26.64
  10   0  -8   23.07   41.33
 -10   0   8   33.51   40.44
  10   0  -7  -16.09   39.22
 -10   0   7   85.55   40.12
  10   0  -6   35.72   36.34
 -10   0   6    2.60   34.95
 -10   0   5  -43.53   37.31
  10   0  -5  -48.35   35.11
  10   0  -4  157.99   35.79
 -10   0   3    3.63   34.19
  10   0  -2   49.72   28.94
 -10   0   2   54.23   32.02
  10   0  -1    6.78   26.27
 -10   0   1  -35.90   30.14
  10   0   0 2047.06   92.41
 -10   0   0 2172.43   93.75
 -10   0  -1   22.95   25.47
  10   0   1    4.43   23.28
  10   0   2 1454.38   66.04
 -10   0  -2 1425.31   67.08
 -10   0  -4  177.58   26.18
 -10   0  -5  -13.61   21.76
 -10   0  -6  850.42   42.55
  10   1  -7   -1.41   34.48
 -10  -1   7   -0.56   40.36
 -10   1   7   39.47   39.78
  10  -1  -7   52.52   37.57
  10   1  -6    2.26   35.43
  10  -1  -6    5.57   38.42
 -10  -1   6   30.26   39.51
 -10   1   6   39.61   36.21
  10   1  -5  -51.85   31.71
  10  -1  -5   10.58   33.65
 -10   1   5  -41.50   34.87
 -10  -1   5   45.61   38.98
  10  -1  -4   -6.88   34.11
 -10   1   4   -4.29   35.95
  10   1  -4   23.00   28.44
 -10   1   3  188.66   32.40
 -10  -1   3  227.71   33.83
  10   1  -3  185.60   31.45
 -10   1   2   48.45   30.25
  10  -1  -2   64.60   34.45
 -10  -1   2   70.41   30.98
  10   1  -2   74.86   29.10
  10   1  -1  509.38   37.27
  10  -1  -1  612.37   39.69
 -10  -1   1  584.54   42.69
 -10   1   1  567.11   39.29
 -10   1   0  240.73   30.95
  10  -1   0  204.60   29.63
  10   1   0  192.93   27.34
  10  -1   1  929.61   49.34
 -10  -1  -1  955.12   50.57
 -10   1  -1 1016.10   50.96
 -10  -1  -2   34.25   25.73
 -10   1  -2   96.22   24.90
  10  -1   2   48.17   22.75
  10  -1   3  912.74   46.06
 -10   1  -3  946.88   47.30
 -10   1  -4   28.51   22.31
 -10   1  -5  738.42   39.25
 -10   1  -6    0.18   19.00
  10  -2  -7   26.11   39.12
 -10  -2   7   53.47   41.14
 -10   2   7   27.90   38.80
  10   2  -7   14.42   36.39
 -10  -2   6  120.61   37.78
 -10   2   6   38.83   40.79
  10  -2  -6   68.95   36.83
  10   2  -6   84.93   34.76
 -10   2   5   55.08   37.49
 -10  -2   5   61.60   35.61
  10  -2  -5   87.49   36.30
  10   2  -5    8.03   32.66
 -10   2   4  169.90   36.00
 -10  -2   4  114.41   37.04
  10  -2  -4  115.62   33.35
  10   2  -4  120.25   32.19
 -10   2   3   96.93   32.48
 -10  -2   3   -4.99   37.67
  10  -2  -3   48.04   30.58
  10   2  -3   24.40   30.65
  10  -2  -2  714.14   45.63
 -10   2   2  741.72   46.18
  10  -2  -1   28.12   29.14
 -10   2   1   28.85   27.36
  10  -2   0  843.75   46.77
 -10   2   0  800.60   46.17
  10  -2   1   16.31   28.82
 -10   2  -1  -24.58   27.96
  10  -2   2 1021.03   50.95
 -10   2  -2  980.25   50.00
  10  -2   3    7.27   25.16
 -10   2  -3   60.72   22.25
  10  -2   4  724.32   37.03
 -10   2  -4  695.08   37.64
 -10   2  -5   -4.09   19.39
 -10   2  -6  291.10   21.78
 -10  -3   7  -19.33   40.19
  10  -3  -7   23.59   44.66
 -10   3   7   46.09   39.22
 -10  -3   6   16.45   42.53
 -10   3   6   -7.25   37.65
  10  -3  -6  -20.15   40.73
  10  -3  -5   43.41   40.60
 -10   3   4  -11.65   35.82
  10  -3  -4   22.55   35.41
 -10   3   3  303.04   35.83
  10  -3  -3  325.71   39.94
  10  -3  -2  136.17   35.61
 -10   3   2  165.13   32.67
  10  -3  -1  768.16   47.27
 -10   3   1  698.59   44.19
  10  -3   0   17.17   30.05
 -10   3   0  -17.59   27.82
  10  -3   1  220.93   29.73
 -10   3  -1  220.34   29.58
  10  -3   2  121.49   26.79
  10  -3   3 1409.72   65.81
 -10   3  -3 1418.02   64.56
  10  -3   4  -12.09   23.35
 -10   3  -4  -23.59   21.17
  10  -3   5 1198.40   52.09
 -10   3  -5 1064.31   50.58
  10  -3   6    0.32   19.28
  10  -4  -7  -37.96   44.20
 -10   4   7   28.70   40.64
  10  -4  -6    0.58   43.11
 -10   4   6   15.98   38.33
  10  -4  -5   81.62   40.65
 -10   4   4  218.81   35.75
  10  -4  -3  134.09   36.78
 -10   4   3  121.88   33.15
  10  -4  -2  257.28   39.16
 -10   4   2  294.25   34.53
  10  -4  -1   46.63   34.32
 -10   4   1   18.88   27.69
  10  -4   0  686.99   44.75
 -10   4   0  621.30   39.62
  10  -4   1  -18.27   30.60
  10  -4   4  675.70   38.83
  10  -4   5    9.15   24.23
  10  -5  -6   36.56   38.25
  10  -5  -5   87.96   41.99
  10  -5  -3  318.48   42.32
  10  -5  -2  104.53   36.24
  10  -5  -1  164.62   36.69
  10  -5   0   20.76   34.23
  10  -5   1  532.95   40.65
  10  -5   2   36.18   33.63
  10  -5   4   78.53   28.55
  10  -5   5  918.65   47.61
  10  -6   1   67.14   36.20
  10  -6   2  916.61   54.85
  10  -6   3   68.67   32.73
  10  -6   4  449.94   36.19
  11   0  -7   16.53   41.26
 -11   0   7    3.57   41.32
  11   0  -6  870.46   57.59
 -11   0   6  902.75   59.03
 -11   0   5    8.18   38.27
  11   0  -5   -5.01   38.96
  11   0  -4 1371.73   72.65
 -11   0   4 1501.76   73.95
 -11   0   3    7.02   34.05
  11   0  -2  181.84   33.78
 -11   0   2  224.13   37.14
  11   0  -1   34.43   22.73
 -11   0   1  -34.45   30.35
 -11   0   0  212.11   31.65
  11   0   0  206.05   29.60
 -11   0  -1  -42.76   29.36
  11   0   1    7.22   25.15
 -11   0  -2   70.40   27.35
 -11   0  -3   -6.20   25.21
 -11   0  -4   10.56   25.37
 -11   0  -5   -8.73   24.02
 -11   0  -6  108.22   22.85
  11   1  -7  269.83   42.82
 -11   1   7  320.92   44.00
  11  -1  -7  250.41   45.00
 -11  -1   7  418.36   48.63
  11   1  -6  -37.90   36.34
  11  -1  -6  -55.61   40.12
 -11   1   6  -15.11   38.47
 -11  -1   6 -105.91   41.18
  11   1  -5  431.43   36.34
 -11  -1   5  363.91   46.19
  11  -1  -4   38.79   40.19
 -11   1   4   66.65   35.96
 -11  -1   4   80.00   38.73
  11   1  -4   26.41   29.91
  11  -1  -3  745.10   51.96
 -11  -1   3  688.25   47.81
 -11   1   3  778.35   50.28
  11  -1  -2   16.32   33.95
 -11   1   2   -4.99   33.32
 -11  -1   2   -7.47   34.87
  11   1  -2  -22.60   29.87
  11   1  -1  399.34   37.37
  11  -1  -1  535.29   40.18
 -11  -1   1  550.93   41.54
 -11   1   1  518.29   40.79
 -11   1   0   -4.07   31.63
  11  -1   0    9.62   29.17
 -11  -1   0  -25.00   35.75
  11   1   0   11.44   28.19
  11  -1   1  415.40   34.11
 -11  -1  -1  460.57   36.81
  11  -1   2   23.54   23.71
  11  -1   3  178.16   24.98
 -11   1  -3  133.42   27.59
 -11   1  -4   -0.28   25.10
 -11   1  -5   40.52   22.69
 -11   1  -6  -15.32   21.29
  11  -2  -7  -34.00   43.98
 -11  -2   7  -21.74   45.73
 -11   2   7   38.55   41.90
  11   2  -7   -2.41   37.46
  11   2  -6  925.02   55.99
  11  -2  -6  955.38   57.26
 -11  -2   6  857.19   58.80
 -11   2   6 1001.63   62.07
 -11  -2   5   -4.39   39.88
  11  -2  -5    3.13   36.45
  11   2  -5   11.87   35.00
 -11   2   4  394.60   41.07
  11  -2  -4  379.15   42.05
  11   2  -4  329.24   37.80
 -11   2   3  -16.93   36.09
 -11  -2   3    0.59   42.15
  11  -2  -3  -19.66   35.30
  11   2  -3    0.83   31.43
  11  -2  -2  475.41   41.03
 -11   2   2  520.03   40.50
  11  -2  -1   41.57   32.97
 -11   2   1   39.24   31.75
  11  -2   0  432.52   38.45
 -11   2   0  446.03   36.78
  11  -2   1   63.31   31.98
  11  -2   2  144.87   29.41
 -11   2  -3   58.24   25.21
 -11   2  -4   36.29   23.17
  11  -2   4   82.24   24.18
 -11   2  -5   17.48   21.29
 -11   3   6    3.89   41.01
 -11  -3   6    7.49   45.57
  11  -3  -6  -35.11   41.99
 -11   3   5  363.57   44.29
  11  -3  -5  375.02   46.77
 -11   3   4   24.63   37.79
  11  -3  -3 1079.06   60.44
 -11   3   3 1018.43   60.25
  11  -3  -2    9.47   34.43
 -11   3   2  -15.16   35.50
  11  -3  -1  974.14   56.09
 -11   3   1  958.23   54.92
  11  -3   0   -5.07   31.98
 -11   3   0   37.75   31.50
  11  -3   1  123.70   30.60
 -11   3  -1   95.22   29.49
  11  -3   2    8.96   27.85
 -11   3  -2   39.33   27.81
 -11   3  -3   -2.28   25.01
  11  -3   4   89.28   25.97
 -11   3  -4   48.20   23.50
 -11   3  -5   74.51   21.73
  11  -3   5    9.49   20.64
  11  -4  -6  813.00   58.69
 -11   4   6  657.25   53.21
  11  -4  -5  147.57   44.71
 -11   4   5    5.39   41.16
 -11   4   4  655.87   51.29
  11  -4  -3  -38.83   39.39
 -11   4   3    0.49   37.25
 -11   4   2  296.55   37.65
  11  -4  -2  391.55   39.61
  11  -4  -1   -2.86   36.55
 -11   4   1   36.81   31.82
 -11   4   0  372.93   36.41
  11  -4   0  277.46   38.76
 -11   4  -1   -0.35   27.61
  11  -4   1    7.33   33.54
 -11   4  -2  -84.25   26.65
  11  -4   2   -5.82   29.90
  11  -4   3   94.96   29.55
 -11   4  -3  -18.38   23.41
  11  -4   4   -0.57   26.65
  11  -5  -5  900.88   60.03
  11  -5  -4   43.08   42.53
  11  -5  -3  775.78   55.42
  11  -5  -2  -41.38   38.55
  11  -5  -1  512.91   46.84
  11  -5   0   22.31   36.80
  11  -5   1  406.59   39.53
  11  -5   2   74.31   33.98
  11  -5   3  169.03   33.87
  11  -6  -3  -30.01   44.42
  11  -6  -2  273.16   45.22
  11  -6  -1   61.38   41.38
  11  -6   0  139.04   39.62
  11  -6   1   45.41   37.87
  12   0  -6   -7.36   39.40
 -12   0   6   45.24   44.75
  12   0  -5   30.86   38.51
 -12   0   4    7.42   42.44
  12   0  -4   29.97   40.01
  12   0  -3  -52.99   32.15
 -12   0   3  -15.81   39.31
  12   0  -2   42.60   32.31
 -12   0   2   42.94   38.69
 -12   0   1  -25.15   36.63
  12   0  -1  -36.64   29.43
  12   0   0  430.29   37.10
 -12   0   0  499.23   39.83
 -12   0  -1  -26.64   31.04
  12   0   1    4.04   27.96
 -12   0  -4  376.97   32.23
 -12   0  -5    6.94   24.41
  12  -1  -6  -53.98   46.99
 -12   1   6   40.47   44.10
 -12  -1   6  106.43   47.25
  12   1  -6   14.73   33.36
  12  -1  -5  -22.06   46.57
 -12  -1   5    0.60   41.20
  12   1  -5   -5.43   35.00
 -12   1   4    6.67   42.06
 -12  -1   4  -18.57   39.70
  12   1  -4  -61.44   35.83
  12  -1  -3  226.08   41.23
 -12   1   3  171.86   41.40
 -12  -1   3  252.19   42.65
  12   1  -3  210.74   37.01
  12  -1  -2  -16.33   36.46
 -12   1   2   33.12   35.18
 -12  -1   2   41.75   37.69
  12   1  -2   35.29   31.07
  12  -1  -1  281.19   35.13
 -12   1   1  287.11   39.03
 -12  -1   1  301.59   38.01
  12   1  -1  296.17   34.96
  12  -1   0  -32.72   32.12
 -12   1   0   36.07   34.03
 -12  -1   0   39.94   35.38
 -12   1  -1  350.48   36.84
 -12  -1  -1  355.95   41.23
  12  -1   1  353.77   32.56
  12  -1   2   48.00   27.94
 -12   1  -3  766.87   45.28
 -12   1  -4  -15.74   28.37
 -12   1  -5  710.04   41.13
 -12   2   6   48.56   45.44
  12  -2  -6    9.31   42.35
 -12  -2   6   17.37   44.89
  12   2  -6    9.72   38.21
 -12   2   5   34.88   40.98
  12  -2  -5  -54.36   39.23
 -12  -2   5   94.37   43.74
  12   2  -5    8.61   36.30
 -12   2   4   32.58   41.40
 -12  -2   4   80.24   43.84
  12   2  -4   77.81   36.71
 -12  -2   3   -1.17   41.37
  12  -2  -3  -15.18   35.08
 -12   2   3  -19.15   38.46
  12  -2  -2  100.87   35.31
 -12   2   2   83.00   37.09
  12  -2  -1   48.06   34.51
 -12   2   1   25.18   33.56
  12  -2   0  498.24   42.93
 -12   2   0  454.44   37.96
  12  -2   1  -24.48   31.32
 -12   2  -1   20.57   29.62
  12  -2   2  694.26   44.19
 -12   2  -2  662.31   42.05
 -12   2  -3   65.88   28.65
  12  -2   4  796.53   43.12
 -12   2  -4  805.19   43.72
 -12   3   5   17.63   43.96
  12  -3  -5   34.90   42.41
  12  -3  -4   74.83   40.26
 -12   3   4    9.91   41.97
  12  -3  -3   90.76   38.26
 -12   3   3   63.06   39.51
  12  -3  -2   -4.39   36.62
 -12   3   2    2.54   38.86
  12  -3  -1  535.92   43.11
 -12   3   1  450.28   42.58
  12  -3   0  -54.59   33.18
 -12   3   0  -31.21   33.17
  12  -3   1  261.29   35.09
  12  -3   2   50.99   33.84
 -12   3  -2   65.19   31.25
  12  -3   3  913.98   48.58
 -12   3  -3  824.04   46.77
  12  -3   4   92.72   27.26
 -12   3  -4   13.33   25.02
 -12   4   5   28.25   44.51
  12  -4  -5   22.31   46.21
 -12   4   4   41.55   40.53
  12  -4  -4   18.80   44.88
 -12   4   3   17.35   37.87
  12  -4  -3   55.06   41.26
 -12   4   2  237.07   40.08
  12  -4  -2   54.32   40.25
 -12   4   1   -6.92   36.65
  12  -4  -1    7.16   40.09
  12  -4   0  359.36   41.55
 -12   4   0  392.06   38.74
  12  -4   1  -56.00   34.48
 -12   4  -2  698.87   44.49
 -12   4  -3   37.00   24.87
  12  -4   3   10.90   29.36
  12  -5  -4  -14.14   45.86
 -12   5   4  -17.51   38.34
 -12   5   3  233.38   42.51
  12  -5  -3  258.13   47.09
 -12   5   2   17.39   36.71
  12  -5  -2   49.67   42.27
  12  -5  -1  314.27   46.92
 -12   5   1  328.04   38.78
  12  -5   0   52.17   39.64
  12  -5   1  708.86   50.91
  12  -6  -2   62.79   44.40
  12  -6  -1  -23.56   43.67
  12  -6   0  406.77   46.99
  13   0  -5   -6.80   43.77
 -13   0   4 1658.06   87.39
  13   0  -3   26.86   38.05
 -13   0   3  -52.52   41.20
  13   0  -2  343.72   36.00
 -13   0   2  529.63   46.38
 -13   0   1  -44.12   36.98
  13   0  -1  -15.48   32.32
  13   0   0  673.35   45.44
 -13   0   0  680.55   47.78
 -13   0  -1   -5.23   33.46
  13   0   1    4.40   30.39
 -13   0  -2  198.60   33.98
 -13   0  -3  -21.79   29.31
 -13   0  -4   64.25   29.17
  13  -1  -5  518.58   51.11
 -13   1   5  416.86   51.73
  13   1  -5  456.39   44.37
 -13   1   4   -1.20   43.52
 -13  -1   4   57.94   45.63
  13   1  -4  107.04   38.60
  13   1  -3  564.20   44.75
  13  -1  -3  538.00   47.31
 -13  -1   3  518.40   52.21
 -13   1   3  619.79   50.31
  13  -1  -2   23.83   38.20
 -13   1   2  -17.10   40.34
 -13  -1   2  -24.02   39.63
  13   1  -2  -42.18   35.52
  13  -1  -1  266.97   39.16
 -13   1   1  230.28   39.60
 -13  -1   1  248.58   41.04
  13   1  -1  205.77   34.78
  13  -1   0  -26.52   33.16
 -13  -1   0  -23.75   36.31
 -13   1  -1  166.16   36.55
 -13  -1  -1   93.85   36.56
  13  -1   1  135.40   29.13
 -13   1  -2   12.34   33.58
  13  -1   2   14.99   29.13
 -13   1  -3   28.85   34.17
 -13   2   5  -17.02   45.49
  13  -2  -5   -3.68   44.61
 -13  -2   5   32.97   43.11
  13   2  -5   -5.15   37.96
  13  -2  -4  411.82   49.19
 -13  -2   4  386.51   49.66
 -13   2   4  427.11   47.01
  13   2  -4  352.87   44.25
  13  -2  -3   78.04   40.62
 -13  -2   3    5.51   47.46
  13   2  -3  -23.62   40.11
 -13   2   3   34.20   40.56
  13  -2  -2  683.93   52.58
 -13   2   2  704.07   49.81
  13  -2  -1   26.86   39.60
 -13   2   1  135.88   36.93
  13  -2   0  459.49   41.45
 -13   2   0  477.85   40.79
  13  -2   1    4.52   34.00
  13  -2   2  323.05   33.60
 -13   2  -2  305.36   33.16
 -13   2  -3   32.88   28.94
  13  -2   3   42.21   26.38
  13  -3  -4   33.74   44.02
 -13   3   4   26.32   42.48
  13  -3  -3  685.21   53.50
 -13   3   3  722.29   56.06
  13  -3  -2  -38.06   39.00
 -13   3   2  -47.97   42.19
  13  -3  -1  476.70   44.54
 -13   3   1  538.79   47.28
  13  -3   0   37.69   37.01
 -13   3   0   15.76   36.64
  13  -3   1    1.79   35.90
 -13   3  -2  116.05   33.89
  13  -3   3  116.95   33.25
 -13   3  -3   70.00   29.36
 -13   4   3  -44.83   39.90
  13  -4  -3  -98.76   44.02
  13  -4  -2  376.91   47.64
 -13   4   2  478.84   46.47
 -13   4   1   71.93   37.38
  13  -4  -1   -3.25   40.22
 -13   4   0  343.91   39.37
  13  -4   0  347.70   40.81
  13  -4   1   20.33   35.29
 -13   4  -1  -12.68   33.46
 -13   4  -2  165.38   31.65
 -13   5   1  314.29   40.64
  13  -5  -1  328.49   48.51
 -14   0   4   44.50   45.89
  14   0  -3   32.22   37.17
 -14   0   3  136.94   44.67
 -14   0   2   13.26   44.12
  14   0  -2   92.75   33.89
 -14   0   1   64.05   40.85
  14   0  -1  -15.62   35.80
 -14   0   0  261.18   42.83
  14   0   0  223.68   35.67
  14   0   1   10.75   33.15
 -14   0  -2  337.47   37.99
  14  -1  -3   81.95   42.84
 -14   1   3   82.01   44.14
 -14  -1   3  101.18   45.04
  14   1  -3  113.45   39.70
  14  -1  -2   33.15   40.33
 -14   1   2  -16.70   39.70
 -14  -1   2   87.03   40.48
  14   1  -2   85.49   35.78
  14  -1  -1  269.66   44.63
 -14   1   1  221.37   46.46
 -14  -1   1  245.67   39.97
  14   1  -1  232.05   38.31
  14  -1   0   14.14   33.80
 -14   1   0   62.59   38.67
 -14  -1   0  -20.78   38.57
 -14  -1  -1  167.09   37.58
  14  -1   1  129.33   32.98
 -14   1  -2  -86.15   36.10
 -14  -1  -2    0.47   35.35
  14  -2  -3   27.79   46.57
 -14  -2   3   50.48   45.36
 -14   2   3   -7.00   43.22
  14  -2  -2   18.48   41.47
 -14   2   2   38.49   41.03
  14  -2  -1   42.45   39.40
 -14   2   1   40.20   39.16
  14  -2   0  348.16   42.62
 -14   2   0  325.05   40.11
  14  -2   1  107.37   37.24
 -14   2  -1  118.40   34.40
  14  -3  -2   35.53   41.44
 -14   3   2  109.83   44.12
  14  -3  -1  145.19   42.49
 -14   3   1  110.37   41.12
  14  -3   0   -7.78   40.74
 -14   3   0   18.10   39.51
   0   0   0    0.00    0.00


TITL s8_g3_mP_cut11-140_dcut065 in P2(1)/c
REM P2(1)/c (#14 in standard setting)
CELL 0.28460   9.616896   6.931828   6.608893  90.0000  95.1340  90.0000
ZERR    4.00   0.001238   0.004851   0.001126   0.0000   0.0143   0.0000
LATT  1
SYMM -x, y+1/2,-z+1/2
SFAC N Y
UNIT 68.00 4.00
TREF
HKLF 4
END
_computing_structure_solution     'SHELXT 2018/2 (Sheldrick, 2018)'
;
_shelx_hkl_checksum                33040
loop_
  _axis.id
  _axis.system
  _axis.type
  _axis.equipment
  _axis.parity
  _axis.depends_on
  _axis.zero
  _axis.vector[1]
  _axis.vector[2]
  _axis.vector[3]
 source abstract . source . . . 1.00000000 0.00000000 0.00000000
 omega abstract rotation goniometer -1 . 0.00000000 0.00000000 0.00000000
 1.00000000
 kappa abstract rotation goniometer -1 omega 0.00000000 -0.76604444 0.00000000
 0.64278761
 phi abstract rotation goniometer -1 kappa . 0.00000000 0.00000000 1.00000000
 theta abstract rotation goniometer -1 . -0.06941000 0.00000000 0.00000000
 1.00000000
 matrixX abstract general general . phi . 1.00000000 0.00000000 0.00000000
 matrixY abstract general general . phi . 0.00000000 1.00000000 0.00000000
 matrixZ abstract general general . phi . 0.00000000 0.00000000 1.00000000
 dacX abstract translation general . phi . 0.00000000 1.00000000 0.00000000
 dacY abstract translation general . phi . -1.00000000 0.00000000 0.00000000
 dacZ abstract translation general . phi . 0.00000000 0.00000000 1.00000000

_olex2_submission_special_instructions  'No special instructions were received'
_oxdiff_exptl_absorpt_empirical_details
;
Empirical correction (ABSPACK) includes:
- Absorption correction using spherical harmonics
- Frame scaling
- Detector area scaling
;
_oxdiff_exptl_absorpt_empirical_full_max  1.242
_oxdiff_exptl_absorpt_empirical_full_min  0.741

# start Validation Reply Form
_vrf_PLAT911_YN17_125GPa
;
PROBLEM: Missing FCF Refl Between Thmin & STh/L=    0.600        380 Report
RESPONSE: This measurement was performed at high pressure which, due to 
the high pressure apparatus, limits the theta range. Indeed, the diamond 
anvil cell metallic body typically shadows more than 60% of the reflections.
;
# end Validation Reply Form
